# Supplementary material for: MitoSNARE Assembly and Disassembly Factors Regulate Basal Autophagy and Aging in C. elegans
Source: Int J Mol Sci. 2023 Feb 20;24(4):4230. doi: 10.3390/ijms24044230 (PMC9964399; doi:10.3390/ijms24044230)
Supplement: Supplementary file 1 [file ijms-24-04230-s001.zip]

Archive with 1 entries (1 files):
- ijms-2165363-supplementary.pdf
